# Supplementary material for: Structural Features Governing the Metabolic Stability of Tetraethyl-Substituted Nitroxides in Rat Liver Microsomes
Source: Antioxidants (Basel). 2023 Feb 7;12(2):402. doi: 10.3390/antiox12020402 (PMC9952648; doi:10.3390/antiox12020402)
Supplement: Supplementary file 1 [file antioxidants-12-00402-s001.zip]

Archive with 1 entries (1 files):
- antioxidants-2155840-supplementary.pdf
